# Supplementary material for: MET Signaling Pathways, Resistance Mechanisms, and Opportunities for Target Therapies
Source: Int J Mol Sci. 2022 Nov 11;23(22):13898. doi: 10.3390/ijms232213898 (PMC9697723; doi:10.3390/ijms232213898)
Supplement: Supplementary file 1 [file ijms-23-13898-s001.zip]

Archive with 1 entries (1 files):
- ijms-1981646-supplementary.pdf
